# Supplementary material for: Maternal Infection Impairs Motor Coordination in an Experimental Meningitis Rat Model Through Altered MMP-2/3/9 Activity, H3K4 Trimethylation, and Reln Methylation
Source: Int J Mol Sci. 2026 Apr 23;27(9):3761. doi: 10.3390/ijms27093761 (PMC13164342; doi:10.3390/ijms27093761)
Supplement: Supplementary file 1 [file ijms-27-03761-s001.zip]

Archive with 1 entries (1 files):
- ijms-4251090-supplementary.pdf
